# Supplementary material for: Genome-Wide Analysis of C2H2 Zinc-Finger Family Transcription Factors and Their Responses to Abiotic Stresses in Poplar (Populus trichocarpa)
Source: PLoS One. 2015 Aug 3;10(8):e0134753. doi: 10.1371/journal.pone.0134753 (PMC4523194; doi:10.1371/journal.pone.0134753)
Supplement: S1 Table — (XLSX) [file pone.0134753.s001.xlsx]

## Sheet: Sheet1
Gene name	Primer (5'-3')
PtrZFP1	F TCATCGCCTCCTCCAAAAG
	R TACAGTCACGGGCTCAACA
PtrZFP2	F TTGGATCTTTCTTACAAGTGTACGG
	R AGGTTGATGGGTTTTCGGC
PtrZFP3	F CCTCGAGTGTTTTCGTGCAA
	R TGTATCCGTTTTGGTGCGAGT
PtrZFP4	F TGCAGATGCATATGTGGGG
	R CGTGGATGGTTGATGTTGTT
PtrZFP5	F TTAAGGGGGATTGGAGAAC
	RTCAAGAGATGGGTGAGGAG
PtrZFP7	F ATGCGGTAGAATTGCTCGCC
	R TTGTCTTCCCCGCAAAGGAA
PtrZFP9	F GGACTTCAAGACTCTACAAACAC
	R CTTAAAATCAGACCCGCAT
PtrZFP10	F TCAGCAAAGACCAAGGCAA
	R CATCATAAGACAGAAAGCGAC
PtrZFP11	F GGCTCTATCCCCAGACTATC
	R GCCTCCACATCAACCAACT
PtrZFP15	F ATGAAGGGTGTAGGTGGAA
	R CATCTTGGGGCAATGGCTC
PtrZFP19	F TGGCTTTACGGATTGGCCTT
	R CTGTGATCCATGACCCCACA
PtrZFP20	F CCAAACCAAAAAACTCCAG
	R GGCCTCTTACAACTAACCATG
PtrZFP21	F CAACCCCATCGTTTCAGTTT
	R TTTTTGTGGTGGCCGTCTA
PtrZFP23	F AAATGCTCCCTCGTGTCTA
	R CTTCTCGGGGCTCTTGTTC
PtrZFP26	F AGAATGCCAACACGACAAC
	R TTCCATCCCACCAAAAGTA
PtrZFP28	F ACAGGCTTTGGGAGGACAT
	R AGGCGTAGGGTAGTGAGGTG
PtrZFP29	F CATCAGCACCAAAACGAAG
	R AGTTGAAGCAATCCCCACC
PtrZFP33	F TATCATGCTCGCTCGTGGC
	R TGGAGGTTGAGGGGTTCTCG
PtrZFP34	F ATGGCACCCAATATAGGATC
	R TTAGGCGAGAAGGAGAAGA
PtrZFP35	F GAAGAGAGGGAGAGAAGAGGC
	R TTGCACGAAAACAAGCGAC
PtrZFP37	F CCCTGAGCCTACGTGTGTT
	R GGTTTTAGAGTGAGCCTTCCA
PtrZFP38	F CCACTGAGGAAATAAGTACTAGAG
	R TAAAGGGTAGCGGCTGAACT
PtrZFP39	F TGAGTGCTCAGTTTGTGGTG
	R TCTTGCTCTCTTGGGTTCC
PtrZFP40	F GGACTCGTCCTCTTTCGGT
	R GCTGCGTTTCTTGTGGCTT
PtrZFP42	F GCAACACTAACAACCCCTC
	R GGTAGCATTTAACAATCCGG
PtrZFP44	F CCCCAAAAGAAACCACCG
	R GCTTGAGAATTAGCAAAACCTC
PtrZFP49	F CCTAAAGCCAGAGAAGAACA
	R ACCATGACTCACACCGAAC
PtrZFP50	F TTAGGAGGGCACCAAAACGC
	R AGGAATCCATCCGTACTCCG
PtrZFP51	F ACGTTTATTCCATCGCCAC
	R TTCCATCCAGACACCTTCC
PtrZFP57	F GCCTTCTGTGATGCCTTAG
	R GAAACTCCTCCCTGTCTTGT
PtrZFP60	F GGAGTCCTTATCCTTGTCTTTC
	R TATTGCTCACTTGGTTGGC
PtrZFP62	F TCTCCCCCTTCTTCTTCCT
	R CCTTGATTCCTTTCTGCTTC
PtrZFP64	F TCGTTGGATGATTCTTGGG
	R GAGGACTTGGAGATTGCTT
PtrZFP66	F CTTGGGGGGATTCTTTTTC
	R TTCAATGGAGTGGTTCGGT
PtrZFP68	F TTGGAGGTCACATGAGGAGA
	R GGACAGCGGGTAAGAAAGG
PtrZFP71	F AAGACGGAGGAGGAAGAGG
	R GCGGATGCCATAGATGACC
PtrZFP72	F AAGTCCCTCACCCCATCAA
	R GCCTCCAGCGAGTTTTCTG
PtrZFP81	F GCGAGTCAAAGGAGGGTAA
	R GCAGCAAATGTGTAAGGGA
PtrZFP83	F TCAGGCTTTGGGAGGACAT
	R TGGGTAACTTTGAAGGGGA
PtrZFP85	F CCTGGTCCTATTGCATCCCCA
	R GTCCGTGGTGGAGGAGAAGAT
PtrZFP87	F TCGCATCAACTCTTTCCACTTCT
	R CAAAGAATGATCCGACCCTGA
PtrZFP88	F AGATGAAGAAAGCAACGCA
	R TAGCAAACCCATGAACAGA
PtrZFP91	F TCCCTCGTTTTCTCCAGCTA
	R CCATGAACTTGACTGCTTGGG
PtrZFP93	F AGCAAAGCCAGCGAGGAAAT
	R GGCTAGATCCTGGTTGCTGA
PtrZFP95	F GTTTGTGGTGCGGAGTTTA
	R AGTGCGTTTCTTGCTTTCT
PtrZFP96	F AAGGCCAAGGGGATTGCTAAA
	R CAGCTAGGCTATCCTCCATGC
PtrZFP97	F AACAGGAAATTCGAGTGCC
	R CCTTGGATAAATGAGGGGTG
PtrZFP99	F CATAGAAGAGATAGGGCAAAAC
	R CGCATCAACGATAAAGGGTA
PtrZFP101	F TTGTGGCAAGGATAGATGG
	R CGAGAGGAATAGCAGGAGTA
PtrZFP102	F TCTCTATCACACCATATCCCC
	R CTTCGTTTGCCAACTCCTT
PtrZFP103	F TTGGGGGTCACCAAAATGCT
	R AACCTTGCTAGGGCTGGTTC
Actin1	F AGGTTATGCCCTTCCACACG
	R TCGAGGGCAACATACGCAAG
