# Supplementary material for: Genome-Wide Analysis of C2H2 Zinc-Finger Family Transcription Factors and Their Responses to Abiotic Stresses in Poplar (Populus trichocarpa)
Source: PLoS One. 2015 Aug 3;10(8):e0134753. doi: 10.1371/journal.pone.0134753 (PMC4523194; doi:10.1371/journal.pone.0134753)
Supplement: S3 Table — (XLSX) [file pone.0134753.s003.xlsx]

## Sheet: Sheet1
Gene name	Primary transcript	Other transcripts
PtrZFP10	Potri.014G066100.1	Potri.014G066100.2
PtrZFP11	Potri.015G146300.1	Potri.015G146300.2
PtrZFP12	Potri.016G088500.1	Potri.016G088500.2
PtrZFP13	Potri.018G021400.1	Potri.018G021400.2
PtrZFP14	Potri.004G216900.1	Potri.004G216900.2
PtrZFP16	Potri.003G010400.1	Potri.003G010400.2, Potri.003G010400.3
PtrZFP18	Potri.013G108600.1	Potri.013G108600.2
PtrZFP26	Potri.012G143200.1	Potri.012G143200.2, Potri.012G143200.3
PtrZFP27	Potri.001G312900.1	Potri.001G312900.2, Potri.001G312900.3, Potri.001G312900.4, Potri.001G312900.5
PtrZFP31	Potri.003G074200.1	Potri.003G074200.2, Potri.003G074200.3, Potri.003G074200.4, Potri.003G074200.5, Potri.003G074200.6
PtrZFP36	Potri.005G171700.1	Potri.005G171700.2
PtrZFP42	Potri.010G099100.1	Potri.010G099100.2
PtrZFP54	Potri.006G116500.1	Potri.006G116500.2, Potri.006G116500.3, Potri.006G116500.4, Potri.006G116500.5
PtrZFP57	Potri.017G017100.1	Potri.017G017100.2
PtrZFP58	Potri.001G249900.1	Potri.001G249900.2
PtrZFP59	Potri.009G149400.1	Potri.009G149400.2
PtrZFP61	Potri.008G138000.1	Potri.008G138000.2
PtrZFP72	Potri.014G017300.1	Potri.014G017300.2
PtrZFP73	Potri.019G081100.1	Potri.019G081100.2
PtrZFP76	Potri.002G097700.1	Potri.002G097700.2, Potri.002G097700.3, Potri.002G097700.4, Potri.002G097700.5, Potri.002G097700.6
PtrZFP82	Potri.005G164100.1	Potri.005G164100.2, Potri.005G164100.3, Potri.005G164100.4, Potri.005G164100.5, Potri.005G164100.6
PtrZFP86	Potri.006G227600.1	Potri.006G227600.2, Potri.006G227600.3, Potri.006G227600.4
PtrZFP95	Potri.010G229400.1	Potri.010G229400.2
PtrZFP96	Potri.014G066200.1	Potri.014G066200.2
PtrZFP103	Potri.018G094300.1	Potri.018G094300.2
PtrZFP105	Potri.001G160700.1	Potri.001G160700.2, Potri.001G160700.3, Potri.001G160700.4, Potri.001G160700.5
PtrZFP107	Potri.005G125600.1	Potri.005G125600.2
PtrZFP109	Potri.008G140400.1	Potri.008G140400.2
