# Supplementary material for: Genome-Wide Analysis of C2H2 Zinc-Finger Family Transcription Factors and Their Responses to Abiotic Stresses in Poplar (Populus trichocarpa)
Source: PLoS One. 2015 Aug 3;10(8):e0134753. doi: 10.1371/journal.pone.0134753 (PMC4523194; doi:10.1371/journal.pone.0134753)
Supplement: S4 Table — Gene pairs were identified at the terminal nodes (> 96% identical) of the phylogenetic tree shown in Fig 1A. Synonymous (Ks) and nonsynonymous substitution (Ka) rates are presented for each pair. Gene pairs created by tandem duplication or segmental duplication are indicated in the table. (XLSX) [file pone.0134753.s004.xlsx]

## Sheet: Sheet1
Paralogous pairs	Ks	Ka	Ka/Ks	Duplicate type
PtrZFP1-PtrZFP6	0.2609	0.0746	0.286	Segmental
PtrZFP2-PtrZFP33	0.2783	0.0658	0.2366	Segmental
PtrZFP3-PtrZFP23	0.2699	0.0926	0.3431	Segmental
PtrZFP4-PtrZFP5	0.2987	0.0463	0.155	Segmental
PtrZFP8-PtrZFP70	0.2173	0.0565	0.2599	Segmental
PtrZFP10-PtrZFP77	0.188	0.0574	0.3055	Segmental
PtrZFP11-PtrZFP26	0.2232	0.0841	0.3766	Segmental
PtrZFP13-PtrZFP24	0.2146	0.085	0.396	Segmental
PtrZFP14-PtrZFP60	0.242	0.079	0.3263	Segmental
PtrZFP16-PtrZFP67	0.2257	0.0308	0.1366	Segmental
PtrZFP18-PtrZFP73	0.2172	0.1003	0.4618	Segmental
PtrZFP21-PtrZFP72	0.2973	0.0898	0.3019	Segmental
PtrZFP22-PtrZFP69	0.267	0.0813	0.3046	Segmental
PtrZFP25-PtrZFP71	0.2273	0.0679	0.2986	Segmental
PtrZFP28-PtrZFP83	0.2636	0.0541	0.2052	Segmental
PtrZFP29-PtrZFP96	0.3377	0.0622	0.1842	Segmental
PtrZFP30-PtrZFP97	0.2023	0.103	0.509	Segmental
PtrZFP31-PtrZFP105	0.1983	0.1085	0.5472	Segmental
PtrZFP32-PtrZFP78	0.3108	0.0485	0.156	Segmental
PtrZFP34-PtrZFP58	0.2594	0.0524	0.2019	Segmental
PtrZFP35-PtrZFP68	0.2753	0.12	0.4359	Segmental
PtrZFP36-PtrZFP75	0.2098	0.0179	0.0852	Segmental
PtrZFP37-PtrZFP107	50.4345	0.5329	0.0106	Tandem
PtrZFP38-PtrZFP99	0.2481	0.1346	0.5426	Segmental
PtrZFP39-PtrZFP95	0.2215	0.0766	0.3459	Segmental
PtrZFP43-PtrZFP61	0.2939	0.0674	0.2293	Segmental
PtrZFP45-PtrZFP88	0.2662	0.0899	0.3378	Segmental
PtrZFP46-PtrZFP109	2.1443	0.2137	0.0997	Segmental
PtrZFP47-PtrZFP84	0.7467	0.1999	0.2677	Segmental
PtrZFP49-PtrZFP81	0.246	0.1447	0.5882	Segmental
PtrZFP50-PtrZFP52	0.2832	0.1207	0.4262	Segmental
PtrZFP54-PtrZFP59	2.6285	0.4345	0.1653	Segmental
PtrZFP55-PtrZFP79	0.3437	0.0829	0.2413	Segmental
PtrZFP56-PtrZFP102	0.2429	0.067	0.276	Segmental
PtrZFP62-PtrZFP87	0.2711	0.1329	0.4902	Segmental
PtrZFP64-PtrZFP85	0.2802	0.0989	0.353	Segmental
PtrZFP66-PtrZFP101	0.2727	0.0802	0.2942	Segmental
PtrZFP76-PtrZFP82	0.3194	0.1583	0.4956	Segmental
PtrZFP89-PtrZFP94	0.1885	0.1043	0.5533	Segmental
PtrZFP90-PtrZFP93	0.313	0.1125	0.3593	Segmental
