# Supplementary material for: Genome-Wide Analysis of C2H2 Zinc-Finger Family Transcription Factors and Their Responses to Abiotic Stresses in Poplar (Populus trichocarpa)
Source: PLoS One. 2015 Aug 3;10(8):e0134753. doi: 10.1371/journal.pone.0134753 (PMC4523194; doi:10.1371/journal.pone.0134753)
Supplement: S5 Table — (XLSX) [file pone.0134753.s005.xlsx]

## Sheet: Sheet1
Motif	Width (a.a.)	Best possible match	Domain
1	21	CPYCNRTFYSYQALGGHMWAH	Q-type C2H2
2	26	KPWMCRKCGKAYAVQGDWRTHEKNCG	NA
3	21	CCICGTTFKWKWALGGHMRFH	M-type C2H2
4	29	GCKNCIHHPPARPLKDFRTIQTHYKRKHG	NA
5	21	DITTEEEDMANCLMMLARGGW	NA
6	29	KGMFRCKICMKVFNSYQALGGHWACHKKN	Q-type C2H2
7	29	KRNLPGTPDPDAEVIALSPKTLMATNRFV	NA
8	21	LNKGQYWIPTPAQILIGPTQF	NA
9	11	DDEGLDLELRL	hexapeptide motif
10	11	KRERAKRKRAQ	NA
11	21	PDSLRGTQPTAMLRLPCYCCA	NA
12	21	NLPWKLKQRTTKEVKKRVYVC	NA
13	21	PYYGSFNRSLGIQMHSMIHKP	NA
14	29	YCENCGKRFLYWKSLKNHIRCHHEKNFTS	Z-type C2H2
15	29	GEKQYVCKYEGCGKAFRYPSKLHRHMRHH	C-type C2H2
