# Supplementary material for: Genome-Wide Analysis of C2H2 Zinc-Finger Family Transcription Factors and Their Responses to Abiotic Stresses in Poplar (Populus trichocarpa)
Source: PLoS One. 2015 Aug 3;10(8):e0134753. doi: 10.1371/journal.pone.0134753 (PMC4523194; doi:10.1371/journal.pone.0134753)
Supplement: S6 Table — (XLSX) [file pone.0134753.s006.xlsx]

## Sheet: Sheet1
Type of ZF		Conserved motif sequence	Conserved spacing^
Q		QALGGH	CX(1,2)CX(12,14)HX(3)H
M	M1	ALGGH	CX(2)CX(12)HX(3)H
	M2	Q_LGGH	CX(4)CX(12)HX(3)H
	M3	LGGH	CX(2)CX(12)HX(3)H
	M4	QALG_H	CX(2)CX(12)HX(3)H
	M5	QA_GGH	CX(2)CX(13)HX(3)H
	M6	AL_GH	CX(2)CX(12)HX(3)H
	M7	L_GH	CX(2)CX(12)HX(3)H
	M8	A_ _GH	CX(2,4)CX(12)HX(3,4)H
Z	Z1	…L…R…H	CX(2,4)CX(12)HX(_,2,3,4)H
	Z2	CGK_FQR_QNLQLHRRGH	CX(2)CX(12)HX(3)H
	Z3	YVCEIC_QGFQR_QNLQMHRRRH	CX(2)CX(12)HX(3)H
	Z4	CGKGFKRDANLRMHMR_H	CX(2)CX(12)HX(3)H
	Z5	F_R_NN_QMHMWGH	CX(2)CX(12)HX(3)H
C			CX(2,3,4,7)CX(11,12,13)HX(1,2,3,4,5,7,9,10)H
^The number in bold represents the consensus spacing between the conserved amino acid residues _represents a degenerate sequence
