# Supplementary material for: Genome-Wide Analysis of C2H2 Zinc-Finger Family Transcription Factors and Their Responses to Abiotic Stresses in Poplar (Populus trichocarpa)
Source: PLoS One. 2015 Aug 3;10(8):e0134753. doi: 10.1371/journal.pone.0134753 (PMC4523194; doi:10.1371/journal.pone.0134753)
Supplement: S7 Table — (XLSX) [file pone.0134753.s007.xlsx]

## Sheet: Sheet1
Gene name	Type of C2H2-ZF
PtrZFP1	Z5-type ZF, C-type ZF
PtrZFP2	Q-type ZF
PtrZFP3	Q-type ZF
PtrZFP4	two C-type ZFs
PtrZFP5	Z5-type ZF, C-type ZF
PtrZFP6	Z5-type ZF, C-type ZF
PtrZFP7	Z4-type ZF
PtrZFP8	C-type ZF
PtrZFP9	Z5-type ZF, C-type ZF
PtrZFP10	two Q-type ZFs
PtrZFP11	C-type ZF
PtrZFP12	Z2-type ZF, C-type ZF
PtrZFP13	Q-type ZF
PtrZFP14	Q-type ZF
PtrZFP15	Z4-type ZF
PtrZFP16	three Z1-type ZFs, two C-type ZFs
PtrZFP17	C-type ZF
PtrZFP18	six C-type ZFs
PtrZFP19	C-type ZF
PtrZFP20	C-type ZF
PtrZFP21	Q-type ZF
PtrZFP22	Z5-type ZF, C-type ZF
PtrZFP23	Q-type ZF
PtrZFP24	Q-type ZF
PtrZFP25	C-type ZF
PtrZFP26	C-type ZF
PtrZFP27	C-type ZF
PtrZFP28	Q-type ZF
PtrZFP29	Q-type ZF
PtrZFP30	Q-type ZF
PtrZFP31	C-type ZF
PtrZFP32	Q-type ZF
PtrZFP33	Q-type ZF
PtrZFP34	C-type ZF
PtrZFP35	Q-type ZF
PtrZFP36	C-type ZF
PtrZFP37	Z2-type ZF, C-type ZF
PtrZFP38	Q-type ZF
PtrZFP39	two Q-type ZFs
PtrZFP40	Q-type ZF
PtrZFP41	Q-type ZF
PtrZFP42	Z2-type ZF, C-type ZF
PtrZFP43	Q-type ZF
PtrZFP44	Q-type ZF
PtrZFP45	Q-type ZF
PtrZFP46	Z3-type ZF, C-type ZF
PtrZFP47	Q-type ZF
PtrZFP48	two Q-type ZFs
PtrZFP49	Q-type ZF, M3-type ZF, M7-type ZF
PtrZFP50	Q-type ZF
PtrZFP51	Q-type ZF
PtrZFP52	Q-type ZF
PtrZFP53	C-type ZF
PtrZFP54	C-type ZF
PtrZFP55	Q-type ZF, M1-type ZF
PtrZFP56	Q-type ZF
PtrZFP57	Z2-type ZF, C-type ZF
PtrZFP58	C-type ZF
PtrZFP59	C-type ZF
PtrZFP60	Q-type ZF
PtrZFP61	Q-type ZF
PtrZFP62	Q-type ZF
PtrZFP63	Z1-type ZF, two C-type ZFs
PtrZFP64	Q-type ZF
PtrZFP65	Z2-type ZF, C-type ZF
PtrZFP66	Z4-type ZF
PtrZFP67	Z1-type ZF, four C-type ZFs
PtrZFP68	Q-type ZF
PtrZFP69	Z5-type ZF, C-type ZF
PtrZFP70	M7-type ZF, three C-type ZFs
PtrZFP71	three C-type ZFs
PtrZFP72	Q-type ZF
PtrZFP73	three C-type ZFs
PtrZFP74	Q-type ZF
PtrZFP75	C-type ZF
PtrZFP76	C-type ZF
PtrZFP77	two Q-type ZFs, M1-type ZF
PtrZFP78	Q-type ZF
PtrZFP79	Q-type ZF, M1-type ZF
PtrZFP80	Q-type ZF
PtrZFP81	Q-type ZF, M3-type ZF, M7-type ZF
PtrZFP82	C-type ZF
PtrZFP83	Q-type ZF
PtrZFP84	Q-type ZF
PtrZFP85	Q-type ZF
PtrZFP86	Z1-type ZF, C-type ZF
PtrZFP87	Q-type ZF
PtrZFP88	Q-type ZF
PtrZFP89	Q-type ZF
PtrZFP90	Q-type ZF
PtrZFP91	Q-type ZF
PtrZFP92	Q-type ZF
PtrZFP93	Q-type ZF
PtrZFP94	Q-type ZF
PtrZFP95	two Q-type ZFs
PtrZFP96	Q-type ZF
PtrZFP97	Q-type ZF
PtrZFP98	Z5-type ZF
PtrZFP99	Q-type ZF
PtrZFP100	Q-type ZF
PtrZFP101	Z4-type ZF
PtrZFP102	Q-type ZF
PtrZFP103	Q-type ZF
PtrZFP104	Q-type ZF
PtrZFP105	C-type ZF
PtrZFP106	two Q-type ZFs
PtrZFP107	Z1-type ZF, C-type ZF
PtrZFP108	Q-type ZF
PtrZFP109	Z3-type ZF, C-type ZF
