# Supplementary material for: Genome-Wide Analysis of C2H2 Zinc-Finger Family Transcription Factors and Their Responses to Abiotic Stresses in Poplar (Populus trichocarpa)
Source: PLoS One. 2015 Aug 3;10(8):e0134753. doi: 10.1371/journal.pone.0134753 (PMC4523194; doi:10.1371/journal.pone.0134753)
Supplement: S8 Table — (XLSX) [file pone.0134753.s008.xlsx]

## Sheet: Sheet1
Element	Core sequence	Function annotation
ABRE	TACGGTC	Response to abscisic acid
CGTCA-motif	CGTCA	Response to MeJA
ERE	ATTTCAAA	Response to ethylene
G-Box	CACGTT	Response to MeJA
HSE	AAAAAATTTC	Response to heat stress
MBS	TAACTG	MYB binding site involved in drought-inducibility
TCA-element	GAGAAGAATA	Response to salicylic acid
TGACG-motif	TGACG	Response to MeJA
W-Box	TTGACC	WRKY binding site involved in abiotic stress responsiveness
