# Supplementary material for: Genome-Wide Analysis of C2H2 Zinc-Finger Family Transcription Factors and Their Responses to Abiotic Stresses in Poplar (Populus trichocarpa)
Source: PLoS One. 2015 Aug 3;10(8):e0134753. doi: 10.1371/journal.pone.0134753 (PMC4523194; doi:10.1371/journal.pone.0134753)
Supplement: S9 Table — (XLSX) [file pone.0134753.s009.xlsx]

## Sheet: Sheet1
Gene name	Cis-elements related to abiotic stress responsiveness
	ABRE	CGTCA-motif	ERE	G-Box	HSE	MBS	TCA-element	TGACG-motif	W-Box
PtrZFP1	○			○	○	○
PtrZFP2	○			○	○	○	○		○
PtrZFP3				○	○		○		○
PtrZFP4	○	○	○	○	○	○	○	○	○
PtrZFP5	○		○	○	○	○	○	○	○
PtrZFP6	○	○	○	○	○	○	○	○
PtrZFP7	○	○		○	○	○		○	○
PtrZFP8		○			○	○	○	○
PtrZFP9			○	○	○	○	○
PtrZFP10	○		○	○	○	○	○		○
PtrZFP11	○	○	○	○	○	○	○	○
PtrZFP12	○	○		○		○		○
PtrZFP13	○			○	○	○	○		○
PtrZFP14		○		○				○	○
PtrZFP15	○	○		○		○		○
PtrZFP16					○	○			○
PtrZFP17					○		○
PtrZFP18		○	○	○	○	○		○
PtrZFP19	○	○	○	○	○	○		○	○
PtrZFP20		○		○	○	○	○	○	○
PtrZFP21	○			○	○	○	○		○
PtrZFP22	○			○	○		○		○
PtrZFP23		○		○	○			○
PtrZFP24					○		○		○
PtrZFP25				○	○	○	○
PtrZFP26	○				○	○			○
PtrZFP27		○			○	○	○	○
PtrZFP28		○			○	○	○	○	○
PtrZFP29	○		○	○		○	○		○
PtrZFP30		○	○		○		○	○
PtrZFP31		○		○	○	○	○	○
PtrZFP32						○	○		○
PtrZFP33	○		○	○		○	○
PtrZFP34	○	○		○	○	○	○	○
PtrZFP35		○		○			○	○
PtrZFP36			○	○				○
PtrZFP37		○		○	○		○	○	○
PtrZFP38		○				○	○	○	○
PtrZFP39	○			○	○	○
PtrZFP40			○		○
PtrZFP41		○		○		○	○	○	○
PtrZFP42	○	○	○	○		○	○	○
PtrZFP43		○		○	○			○	○
PtrZFP44	○	○	○	○	○		○	○
PtrZFP45				○		○	○		○
PtrZFP46	○			○	○	○	○
PtrZFP47			○		○	○	○		○
PtrZFP48	○	○		○		○	○	○	○
PtrZFP49					○	○	○		○
PtrZFP50		○		○	○	○	○	○
PtrZFP51		○			○		○	○
PtrZFP52		○		○		○	○	○	○
PtrZFP53	○	○		○	○	○		○	○
PtrZFP54					○	○	○
PtrZFP55	○		○	○	○	○	○
PtrZFP56		○	○		○			○	○
PtrZFP57					○		○		○
PtrZFP58	○	○		○	○	○		○	○
PtrZFP59		○		○	○	○	○	○
PtrZFP60	○	○		○	○	○		○	○
PtrZFP61	○	○		○	○		○	○
PtrZFP62	○		○	○	○	○	○
PtrZFP63			○		○	○
PtrZFP64	○	○	○	○	○	○	○	○
PtrZFP65	○	○		○	○	○		○	○
PtrZFP66					○		○		○
PtrZFP67			○	○	○	○	○
PtrZFP68		○				○	○	○
PtrZFP69		○	○	○		○		○	○
PtrZFP70				○	○	○	○		○
PtrZFP71	○	○	○	○	○	○		○
PtrZFP72	○	○		○	○	○		○	○
PtrZFP73		○	○		○	○		○	○
PtrZFP74					○	○	○
PtrZFP75		○			○		○	○
PtrZFP76	○	○		○			○	○
PtrZFP77	○		○	○	○	○	○		○
PtrZFP78	○			○	○	○
PtrZFP79				○	○	○	○
PtrZFP80		○		○	○			○	○
PtrZFP81	○			○	○	○
PtrZFP82		○					○	○
PtrZFP83	○			○		○	○		○
PtrZFP84	○	○		○	○	○	○	○
PtrZFP85			○	○		○
PtrZFP86			○	○	○		○
PtrZFP87			○	○	○	○	○
PtrZFP88	○			○	○	○	○		○
PtrZFP89				○		○			○
PtrZFP90		○		○				○	○
PtrZFP91					○	○	○
PtrZFP92	○	○	○	○	○	○	○	○	○
PtrZFP93	○		○	○	○	○	○		○
PtrZFP94					○		○
PtrZFP95				○	○	○	○		○
PtrZFP96					○	○	○		○
PtrZFP97	○	○		○	○	○	○	○
PtrZFP98		○		○			○	○
PtrZFP99	○	○		○	○	○	○	○	○
PtrZFP100			○	○		○			○
PtrZFP101	○			○	○	○	○		○
PtrZFP102			○	○			○
PtrZFP103		○	○	○	○			○
PtrZFP104		○		○	○	○		○	○
PtrZFP105	○	○			○	○	○	○
PtrZFP106		○	○		○	○	○	○
PtrZFP107			○	○	○		○		○
PtrZFP108	○				○				○
PtrZFP109	○	○	○	○	○	○		○
