# Supplementary material for: Genome-Wide Analysis of C2H2 Zinc-Finger Family Transcription Factors and Their Responses to Abiotic Stresses in Poplar (Populus trichocarpa)
Source: PLoS One. 2015 Aug 3;10(8):e0134753. doi: 10.1371/journal.pone.0134753 (PMC4523194; doi:10.1371/journal.pone.0134753)
Supplement: S10 Table — (XLSX) [file pone.0134753.s010.xlsx]

## Sheet: Sheet1
Seq. Name	GOs
PtrZFP1	F:ion binding; F:molecular_function
PtrZFP2	F:ion binding
PtrZFP3	F:ion binding
PtrZFP4	C:nucleus; F:nucleic acid binding transcription factor activity; F:ion binding; P:cellular nitrogen compound metabolic process; P:biosynthetic process; F:molecular_function
PtrZFP5	C:nucleus; F:nucleic acid binding transcription factor activity; F:ion binding; P:cellular nitrogen compound metabolic process; P:biosynthetic process; F:molecular_function
PtrZFP6	P:biological_process; F:ion binding; P:anatomical structure development; F:molecular_function
PtrZFP7	F:ion binding; F:molecular_function
PtrZFP8	C:nucleus; P:biological_process; P:chromosome organization; F:ion binding; P:cellular protein modification process; F:methyltransferase activity; C:chromosome; F:kinase activity
PtrZFP9	P:embryo development; C:nucleus; P:biological_process; F:nucleic acid binding transcription factor activity; F:ion binding; P:anatomical structure development; P:cellular nitrogen compound metabolic process; P:biosynthetic process; F:molecular_function
PtrZFP10	F:ion binding
PtrZFP11	F:ion binding
PtrZFP12	F:ion binding; F:molecular_function
PtrZFP13	F:ion binding
PtrZFP14	F:ion binding
PtrZFP15	P:biological_process; F:ion binding; P:transport; F:molecular_function
PtrZFP16	F:DNA binding; F:ion binding
PtrZFP17	F:nucleic acid binding transcription factor activity; F:ion binding; P:cellular nitrogen compound metabolic process; P:biosynthetic process
PtrZFP18	F:ion binding; F:molecular_function
PtrZFP19	C:nucleus; F:nucleic acid binding transcription factor activity; F:ion binding; P:cellular nitrogen compound metabolic process; P:biosynthetic process; F:molecular_function
PtrZFP20	P:biological_process; F:transferase activity, transferring glycosyl groups; F:ion binding
PtrZFP21	F:ion binding
PtrZFP22	P:biological_process; F:ion binding; P:anatomical structure development; F:molecular_function
PtrZFP23	F:ion binding
PtrZFP24	F:ion binding
PtrZFP25	P:biological_process; F:ion binding; F:molecular_function
PtrZFP26	F:ion binding
PtrZFP27	C:nucleus; F:DNA binding; F:ion binding
PtrZFP28	F:ion binding
PtrZFP29	F:ion binding
PtrZFP30	F:ion binding
PtrZFP31	F:DNA binding; F:ion binding
PtrZFP32	F:ion binding
PtrZFP33	F:ion binding
PtrZFP34	P:small molecule metabolic process; F:transferase activity, transferring glycosyl groups; P:lipid metabolic process; F:nucleic acid binding transcription factor activity; F:ion binding; P:cellular nitrogen compound metabolic process; P:biosynthetic process; C:cellular_component
PtrZFP35	F:ion binding
PtrZFP36	C:nucleus; F:transferase activity, transferring acyl groups; P:chromosome organization; P:cellular protein modification process; P:cellular nitrogen compound metabolic process; P:biosynthetic process
PtrZFP37	F:ion binding; F:molecular_function
PtrZFP38	F:ion binding; F:molecular_function
PtrZFP39	F:ion binding
PtrZFP40	F:ion binding; F:molecular_function
PtrZFP41	P:biological_process; F:ion binding; F:molecular_function
PtrZFP42	F:ion binding; F:molecular_function
PtrZFP43	F:nucleic acid binding transcription factor activity; F:ion binding; P:cellular nitrogen compound metabolic process; P:biosynthetic process
PtrZFP44	F:ion binding
PtrZFP45	F:ion binding
PtrZFP46	F:ion binding; F:molecular_function
PtrZFP47	F:ion binding
PtrZFP48	F:ion binding
PtrZFP49	F:ion binding; F:molecular_function
PtrZFP50	F:ion binding
PtrZFP51	P:biological_process; F:ion binding
PtrZFP52	F:ion binding
PtrZFP53	F:RNA binding; P:catabolic process; F:nuclease activity; F:ion binding; P:cellular nitrogen compound metabolic process
PtrZFP54	P:biological_process; P:chromosome organization; F:ion binding; P:cellular protein modification process; P:cellular nitrogen compound metabolic process; P:biosynthetic process; C:nucleolus; F:molecular_function; P:response to stress
PtrZFP55	F:ion binding
PtrZFP56	P:biological_process; F:ion binding; P:biosynthetic process
PtrZFP57	F:ion binding; F:molecular_function
PtrZFP58	P:small molecule metabolic process; F:transferase activity, transferring glycosyl groups; P:lipid metabolic process; F:nucleic acid binding transcription factor activity; F:ion binding; P:cellular nitrogen compound metabolic process; P:biosynthetic process; C:cellular_component
PtrZFP59	P:small molecule metabolic process; P:biological_process; P:chromosome organization; F:ion binding; P:cellular nitrogen compound metabolic process; P:biosynthetic process; C:nucleolus; F:molecular_function; P:response to stress
PtrZFP60	F:ion binding
PtrZFP61	F:nucleic acid binding transcription factor activity; F:ion binding; P:cellular nitrogen compound metabolic process; P:biosynthetic process
PtrZFP62	F:ion binding
PtrZFP63	F:ion binding; F:molecular_function
PtrZFP64	F:ion binding
PtrZFP65	F:ion binding; F:molecular_function
PtrZFP66	C:nucleus; P:biological_process; F:nucleic acid binding transcription factor activity; F:ion binding; P:cellular nitrogen compound metabolic process; P:biosynthetic process; F:molecular_function
PtrZFP67	F:DNA binding; F:ion binding
PtrZFP68	F:ion binding
PtrZFP69	P:biological_process; F:ion binding; P:anatomical structure development; F:molecular_function
PtrZFP70	C:nucleus; P:biological_process; P:chromosome organization; F:ion binding; P:cellular protein modification process; F:methyltransferase activity; C:chromosome; F:kinase activity
PtrZFP71	C:nucleus; P:biological_process; P:chromosome organization; P:cell morphogenesis; F:ion binding; P:cellular protein modification process; P:anatomical structure development; P:cellular nitrogen compound metabolic process; P:biosynthetic process; F:molecular_function; P:growth
PtrZFP72	F:ion binding
PtrZFP73	F:ion binding; F:molecular_function
PtrZFP74	C:nucleus; F:nucleic acid binding transcription factor activity; F:ion binding; P:anatomical structure development; P:cellular nitrogen compound metabolic process; P:biosynthetic process; F:molecular_function
PtrZFP75	C:nucleus; F:transferase activity, transferring acyl groups; P:chromosome organization; P:cellular protein modification process; P:cellular nitrogen compound metabolic process; P:biosynthetic process
PtrZFP76	C:nucleus; F:DNA binding; F:ion binding
PtrZFP77	F:ion binding
PtrZFP78	F:ion binding
PtrZFP79	F:ion binding
PtrZFP80	F:molecular_function
PtrZFP81	F:ion binding
PtrZFP82	C:nucleus; F:DNA binding; F:ion binding
PtrZFP83	F:ion binding
PtrZFP84	F:ion binding
PtrZFP85	F:ion binding
PtrZFP86	F:ion binding; F:molecular_function
PtrZFP87	F:ion binding
PtrZFP88	F:ion binding
PtrZFP89	F:ion binding
PtrZFP90	F:ion binding; F:molecular_function
PtrZFP91	F:ion binding; F:molecular_function
PtrZFP92	F:ion binding
PtrZFP93	F:ion binding; F:molecular_function
PtrZFP94	F:ion binding
PtrZFP95	F:ion binding
PtrZFP96	F:ion binding
PtrZFP97	F:ion binding
PtrZFP98	C:nucleus; P:cell morphogenesis; F:nucleic acid binding transcription factor activity; F:ion binding; P:cell differentiation; P:anatomical structure development; P:cell wall organization or biogenesis; P:cellular nitrogen compound metabolic process; P:biosynthetic process; F:molecular_function; P:growth
PtrZFP99	F:ion binding; F:molecular_function
PtrZFP100	F:ion binding
PtrZFP101	C:nucleus; P:biological_process; F:nucleic acid binding transcription factor activity; F:ion binding; P:cellular nitrogen compound metabolic process; P:biosynthetic process; F:molecular_function
PtrZFP102	P:biological_process; F:ion binding; P:biosynthetic process
PtrZFP103	F:ion binding
PtrZFP104	F:ion binding
PtrZFP105	C:nucleus; F:DNA binding; F:nucleic acid binding transcription factor activity; F:ion binding; P:anatomical structure development; P:cellular nitrogen compound metabolic process; P:biosynthetic process; F:molecular_function
PtrZFP106	F:ion binding
PtrZFP107	F:ion binding; F:molecular_function
PtrZFP108	C:nucleus; F:nucleic acid binding transcription factor activity; F:ion binding; P:cellular nitrogen compound metabolic process; P:biosynthetic process; F:molecular_function
PtrZFP109	F:ion binding; F:molecular_function
P, F and C represent biosynthetic process, molecular function and cellular component, respectively.
